# Supplementary material for: CD45 and CD148 Are Critically Involved in Neutrophil Recruitment and Function During Inflammatory Arthritis in Mice
Source: Cells. 2025 Jul 29;14(15):1169. doi: 10.3390/cells14151169 (PMC12346378; doi:10.3390/cells14151169)
Supplement: Supplementary file 1 [file cells-14-01169-s001.zip]

Archive with 1 entries (1 files):
- cells-3760254-supplementary.pdf
